# Supplementary material for: Exercise-Regulated Mitochondrial and Nuclear Signalling Networks in Skeletal Muscle
Source: Sports Med. 2024 Mar 25;54(5):1097–119. doi: 10.1007/s40279-024-02007-2 (PMC11127882; doi:10.1007/s40279-024-02007-2)
Supplement: Supplementary file 1 — Supplementary file1 (XLSX 57 KB) [file 40279_2024_2007_MOESM1_ESM.xlsx]

## Sheet: Mito&Nuclear Exercise Regulated
Mitochondrial Exercise Regulated Phosphoproteins - Human	All Mitochondrial Phosphoproteins - Human	Nuclear Exercise Regulated Phosphoproteins - Human	All Nuclear Phosphoproteins - Human	Mitochondrial Exercise Regulated Phosphoproteins - Mouse	All Mitochondrial Phosphoproteins - Mouse	Nuclear Exercise Regulated Phosphoproteins - Mouse	Nuclear Background - Mouse	Mitochondrial Exercise Regulated Phosphoproteins - Rat	All Mitochondrial Phosphoproteins - Rat	Nuclear Exercise Regulated Phosphoproteins - Rat	All Nuclear Phosphoproteins - Rat	Mitochondrial Moderate Intensity Endurance Exercise Regulated Phosphoproteins - Human	Mitochondrial High Intensity Endurance Exercise Regulated Phosphoproteins - Human	Mitochondrial Sprint Interval Exercise Regulated Phosphoproteins - Human	Nuclear Moderate Intensity Endurance Exercise Regulated Phosphoproteins - Human	Nuclear High Intensity Endurance Exercise Regulated Phosphoproteins - Human	Nuclear Sprint Interval Exercise Regulated Phosphoproteins - Human	Total Mitochondrial Exercise Regulated Phosphoproteins Across Species	Total Nuclear Exercise Regulated Phosphoproteins Across Species
ABL1	ABCB6	AAAS	ATF1	TOMM70A	ZDHHC8	FHOD1	MAPKBP1	NOS1	GSK3B	PANK4	PANK4	ACACB	ABL1	ACACB	PANK4	PANK4	PANK4	ABL1	AAAS
ACACA	ABL1	AARSD1	TFRC	ITSN1	PHB2	ITSN1	DDX17	MFF	PANK2	MYLK2	RB1	ACADVL	ACACA	AKAP1	CCNK	RPS6KA4	PANK2	ACACB	AARSD1
ACACB	ACAA2	ABI1	RRN3P2	DCAF8	CHCHD3	CTNND1	MEF2C	MTOR	NDUFA13	PANK2	PANK2	AIFM1	ACACB	ANK2	HDAC11	DPF2	PREP	ACAD9	ABL1
ACAD9	ACACA	ABL1	KIAA1109	SMC3	FAM110B	HDLBP	PRKCE	NME1	GSK3A	IRS1	CCNK	AKAP1	ACAD9	ANXA6	TESK1	KAT7	HNRNPU	AIFM1	ACACB
ACADVL	ACACB	ACACB	RAVER1	PHB2	PDHX	FAM122A	SND1	PLEC	COX4I1	CRTC1	ZMYND8	ANK2	ACADVL	AP3B1	DCAF8	UBAP2L	TESK2	AKT1	ACAD9
ACSL1	ACAD9	ACAD9	ZC3H12B	GPATCH8	PRKCE	ZFP36	EML3	AKAP1	ARAF	CTNND1	DCAF8	AP3B1	ACSL1	ARAF	TESK2	SYNPO	ENO1	BCL2L13	ACTG1
AIFM1	ACADVL	ACIN1	PSMD3	SLC25A4	ATG9A	CFL2	PADI2	VDAC1	DCAF8	NR3C1	HNRNPU	ARAF	AKAP1	ATG9A	ENO1	MYOZ1	PHB2	BNIP3L	ACTN1
AKAP1	ACO1	ACTG1	DAXX	MTOR	TOMM34	ARHGDIA	UBA52		PEBP1	TRIM28	PHB2	ATG9A	AKT1	ATP2A1	NOC2L	SRRM2	GPATCH8	CAMK2A	AGAP2
AKT1	ACO2	ACTN1	SND1	PLEC	CYBA	PSMD1	AGAP1		ATP2A1	AKT2	GPATCH8	ATP2A1	ANK2	BCL2L13	GPATCH8	METTL3	DCAF6	CHCHD3	AHCTF1
ANK2	ACOT2	ADD1	RUFY2	SLC25A5	SND1	KAT7	AGAP3		MTFR1L	FAM53C	ELK3	BCKDHA	ATG9A	CASQ1	DCAF6	SRRM1	RPS6KA4	CKB	AIFM1
ANXA6	ACSL1	ADRB2	URI1		AK2	CLCC1	PRPF38A		NR3C1	TRAPPC12	DCAF6	BCL2L13	ATP2A1	CHCHD3	ZC3H12C	SIK2	ZC3H12C	CRYAB	AKAP17A
AP3B1	ADH5	AGAP1	COPS7A		HTRA2	TMEM38A	SETD3		PHB2	UBAP2L	RPS6KA4	BOLA1	BCKDHA	CISD1	ALKBH5	TEX264	TRIM28	CS	ALKBH5
ARAF	AGMAT	AGAP2	AGAP3		FOXO3	MAF1	MED12		ELK3	SYNPO	LGALS1	CAPN1	BNIP3L	CKB	KIAA1109	TXN	FAM53C	CYC1	AMFR
ATG9A	AGPS	AGL	ZC3HAV1		ACACB	AGFG1	CSRP1		LACTB	KPNA3	TRIM28	CHCHD3	C1ORF166	CRYAB	ZC3H12B	HTATSF1	PSMD1	DCAF8	ANK1
ATP2A1	AIFM1	AHCTF1	AAAS		UBB	DDX17	WDR37		CHCHD3	AGFG1	AKT2	CKB	C2ORF33	CYC1	AKT2	FXR1	RCC1	DDX21	ANKRD17
BCKDHA	AK2	AHNAK	HSPH1		IDH1	PRKAB2	PGAM1		AIFM1	MEF2A	PSMD2	CKMT2	C8ORF72	DDX21	FTH1	FXR2	ARL6IP4	DMD	ANXA2
BCL2L13	AK3	AIFM1	SFN		CAV1	MEF2C	ACTL6A		PCF11	TLE4	HABP4	COX4I1	CAMK2A	DNAJC5	FAM53C	CMYA5	UBAP2L	FOXO1	ANXA7
BNIP3L	AKAP1	AKAP13	LYN		GOT2	MAP1S	MYOF		AKT2	PRKAB2	FAM53C	CRYAB	CASQ1	DNM1L	AKT1	TP53BP1	SYNPO	FOXO3	APC
BOLA1	AKAP8	AKAP17A	GSTM3		TH	PRKCE	WDR33		UQCRFS1	DYRK1A	FAM53B	CS	CERT1	EIF5B	UBAP2L	SPTBN1	MYOZ1	FUNDC2	API5
C1ORF166	AKR1B15	AKT1	PRPF38A		CLTC	CSNK1E	PLCB3		KIF1B	TSC2	PSMD1	CYB5R3	COL4A3BP	FAM124B	DIP2B	SRPK3	PRKACA	FYN	ARHGDIA
C2ORF33	AKT1	AKT1S1	NOSTRIN		DBI	TEX2	CACTIN		CPNE3	CSNK1D	RCC1	CYC1	CRYAB	FUNDC2	SYNPO	RNPS1	PRKACB	GHR	ARID1A
C8ORF72	ALDH5A1	AKT2	HNRNPA1L2		COX7C	THOC5	KANK1		NOS1	CCNY	UBAP2L	DMD	DCAF8	GBF1	MYOZ1	TOP2B	TMPO	GPATCH8	ARID5B
CAMK2A	ANK2	ALDOA	STAG3L1		NADK2	LEMD2	NFIX		PRKACA	MAPKAPK2	CPNE3	EIF5B	DMD	GLOD4	SOX6	ANKRD2	SRRM2	GSK3A	ARL6IP4
CAPN1	ANXA6	ALKBH5	MED12		DLAT	OBSCN	AHNAK		DNM1L	ALPK3	PRKACA	FAM124B	EL52	GRSF1	TMPO	TSC22D3	ACTN1	GSK3B	ARVCF
CASQ1	AP3B1	ALPK3	TUBA1A		DNM1L	RBMXL1	GSTP2		BCKDHA	TNIK	SYNPO	FUNDC2	FAM110B	GSK3B	DDX17	TFEB	PRKCE	GSTP1	BABAM1
CERT1	APOO	ALS2	OFD1		YWHAZ	CCNY	ATP5A1		RALBP1	OPTN	CCNL1	GBF1	FAM54B	GSR	SRRM2	MLF1	CIRBP	HSP90AA1	BAG4
CHCHD3	APOOL	AMFR	DFFA		PACS2	RRAGC	HTT		HSP90AA1	MAPKAP1	PRKACB	GOT2	FAM82C	GSTP1	PRKAB2	MAPT	MTUS1	HSP90AB1	BAG6
CISD1	ARAF	ANK1	ACTL6A		AGPS	RRAGD	MYCT1		ACSL1	ADRB2	SKP1	GSK3A	FKBP8	HS1BP3	MAP1S	ALDOA	AARSD1	HSPA1B	BCAS3
CKB	ARGLU1	ANKRD17	SIRT6		SLC25A5	MATR3	PSMB5		PRKCE	NDRG2	AGFG1	GSK3B	FOXO1	HSP90AA1	DAPK2	LMNA	CSNK1E	HSPA4	BCL2L13
CKMT2	ARID4B	ANKRD2	BAZ1A		SLC25A11	YTHDC1	TRP53BP2		ATG9A	MTDH	TMPO	GSTP1	FOXO3	HSP90AB1	CSNK1D	SVIL	ANK1	HSPA5	BIRC6
COL4A3BP	ARMCX3	ANXA2	DDB2		MYH6	AGAP1	SF3B1		TOMM34	RBM12	MEF2A	HADHA	FOXO3A	HSPA1B	ANK1	SORBS1	SRRM1	HUWE1	BMP2K
COX4I1	ATG9A	ANXA7	MBLAC1		KANK2	FOXO4	BRF1		PRKCA	IRF2BP1	DDX17	HK1	FREP1	HSPA4	SRRM1	SORBS3	EML3	ILF3	BNIP3L
CRYAB	ATP2A1	APC	PSMA4		GSTP2	MTDH	AGL		ILF3	PARVA	PRKAB2	HSP90AA1	FUNDC2	HSPA5	RRAGC	TJP1	CCNY	ITSN1	BRD4
CS	BAD	API5	PSMA1		NDUFB5	ZFP36L1	WWP2		NDUFS5	PHC3	SMARCC1	HSP90AB1	FYN	IMMT	BIN1	SIPA1	BIN1	LIG3	BRF1
CYB5R3	BCKDHA	APPL1	TMF1		ATP5A1	BAG3	FABP3		AGPS	PRRC2A	PRKCE	HSPA1B	GHR	KIF1B	RRAGD	TJP2	CLNS1A	LPIN1	C19ORF47
CYC1	BCKDK	ARHGDIA	SAMD1		SAMM50	UBR5	ZYX		VDAC3	ZC3HC1	PRKCA	HSPA4	GRSF1	KLC2	XRN2	NUCKS1	CCDC86	MAP2K2	C2ORF49
DCAF8	BCL2L11	ARID1A	ZNF225		PLN	CMYA5	ZFP36		MYH9	MLXIPL	CSNK1D	IMMT	HCG_30204	MAP2K2	CD2BP2	CHCHD3	VDAC2	MAPK1	CAMK2A
DDX21	BCL2L13	ARID5B	ZNF462		MFN2	EIF4EBP1	HMGN3		VDAC2	UBE2O	CSNK1E	LIG3	HEL-S-101	MAPK1	CCDC86	POGZ	PADI2	MAPK12	CAMK2D
DMD	BCL2L2	ARL6IP4	ZNF219		KCNJ11	SYMPK	GTF2I		VDAC1	CDK16	ANK1	LPIN1	HEL-S-30	MAPK12	ALPK3	TRAPPC12	ALPK3	MAPK14	CASC3
DNAJC5	BNIP3	ARRB1	CCNT2		KCNJ8	ZC3H13	TLE4		ALDOA	RERE	SCAMP3	MAP2K2	HSP90AA1	MAPK3	VDAC1	MLIP	VDAC1	MAPK3	CASZ1
DNM1L	BNIP3L	ARVCF	ATN1		GBF1	ZC3H14	PNISR		RAF1	CDKN1B	WDR77	MAPK3	HSP90AB1	MAPT	SIK2	TSC2	SIK2	MAPT	CAV2
EIF5B	BOLA1	ATF7IP	UBE2D1		MTOR	CPSF7	TLE3		SLC25A11	HSPB6	CCNY	MAPT	HUWE1	MARK2	PFN1	LIG3	OPTN	MDH2	CBX1
EL52	BRAF	ATRX	NEK1		RPS6KB1	NUP155	USP5		CRYAB	HSPB8	BIN1	ME1	ILF3	MDH2	ZNF830	LMO7	SF1	MTOR	CBX3
FAM110B	BSG	ATXN1	NEK3		TOMM70A	MICAL3	THOC1		SLC25A4	MAST1	RRAGD	MTFR1L	IMMT	MTFR1L	OPTN	PRPF3	RABL6	MTUS1	CC2D1B
FAM124B	C1ORF166	BABAM1	MAP3K7		OCIAD1	KLHL22	VRK3		SQSTM1	HSPB1	CD2BP2	MTHFD1	KANK2	MTHFD1	URI1	MATR3	CASZ1	NME1	CCDC124
FAM54B	C1QBP	BAG3	KPNA1		ISCA1	LARP7	PIAS1		ISCU	CHD4	SRFBP1	MYOM2	KLC2	MTUS1	EPB41	ZCCHC8	TEX264	NOS1	CCDC86
FAM82C	C2ORF33	BAG4	PPP1R16B		RPL34	PHC3	CLIP2		MYH6	YBX3	ALPK3	NOS1	LMO6	MTX2	MYCBP2	STK3	EPB41	NR3C1	CCNK
FKBP8	C8ORF72	BAG6	HAT1		ARAF	JMY	CLIP4		MRPS36	MYPN	PRKCQ	NSUN2	LPIN1	MYOM2	MEPCE	ZFP36L1	MEPCE	NSUN2	CCNL2
FOXO1	CAMK2A	BCAS3	SRSF7		DCAF8	MKRN2	AK2		NDUFB5	AKAP13	OPTN	PACS2	MAPK12	NDUFV1	AGAP1	ZC3H13	AGAP2	OXR1	CD2BP2
FOXO3	CAPN1	BCL2L13	ZNF672		PEBP1	HNRNPD	FOXO4		DDX1	JPH2	ANP32A	PALLD	MAPK14	NDUFV3	AKAP17A	MYH10	TXN	PALLD	CDK11B
FOXO3A	CASQ1	BCLAF1	FTO		MTFR1L	UBE2O	FOXO3		CAMK2A	RB1CC1	MAPKAP1	PCF11	MAPT	NOS1	ZC3HAV1	CBX3	WDR62	PANK2	CDK7
FREP1	CCM2	BIN1	FOXO4		PARK7	HNRNPC	UBR5		PRICKLE3	TMSB4X	MTDH	PDHA1	MARK2	PACS2	HTATSF1	HSPA4	HTATSF1	PDHA1	CDK9
FUNDC2	CERT1	BIRC6	HSP90B1		COMT	CPEB3	WDTC1		NOL3	TNKS1BP1	FXR1	PDHX	MAVS	PALLD	AAAS	NONO	MTDH	PDHA2	CENPV
FYN	CHCHD3	BMP2K	SMYD2		MICOS10	EIF4G1	OSBPL3		TRAK1	PDE4A	STRIP1	PFDN4	MFF	PANK2	UBE2J1	CBX1	FXR1	PFDN4	CFL1
GBF1	CIAPIN1	BNIP3L	ZNF423		NR3C1	PHF2	CNOT4		COX5B	SPEG	HSPH1	PGRMC1	MPST	PDHA1	MTDH	CISD1	LDHA	PHB2	CHCHD3
GHR	CISD1	BRD4	ZBTB16		TOMM20	CDKN1B	MOB1B		MFF	NOS1	RBM12	PHB2	MRPS36	PDHX	FXR1	ARAF	FXR2	PKM	CHD1L
GLOD4	CKB	BRF1	STYX		PPP1CC	DDX3X	MOB1A		AKAP1	TSC22D4	RREB1	PI4K2A	MTFR1L	PDZD8	HSPH1	DCAF8	PRDX1	PRKACA	CHMP5
GOT2	CKMT2	BUD13	QKI		LIPE	NUMA1	NUMA1		CKMT2	HSP90AA1	RBM10	PKM	MTOR	PFDN4	PCBP1	MTFR1L	PCBP1	PRKCE	CIRBP
GRSF1	CMC2	C19ORF47	MLXIPL		STK11	FAF1	ZC3H6		KLC2	PDE4D	STAT5A	PLEC	MUL1	PHB2	CMYA5	PHB2	CMYA5	PSMB4	CKB
GSK3A	COL4A3BP	C2ORF49	RGCC		CHCHD2	HSPB8	LBH		SAMM50	PGAM2	WWTR1	PLN	MYOM2	PI4K2A	PIP5K1A	DCAF6	PCBP2	RALBP1	CLIP1
GSK3B	COQ7	CAMK2A	ZNF652		CHCHD6	HP1BP3	YAF2		MAPK1	TFEB	SRPK3	PRKACA	NDUFA7	PKM	SYMPK	TRIM28	PIP5K1A	RMDN3	CLIP4
GSR	COX4I1	CAMK2D	AKAP8L		AKT2	MYPN	DNMT3A		CKB	NME2	PRPF38A	RAB11FIP5	NDUFB11	PLIN5	HIVEP2	AKT2	SYMPK	RPS6KB1	CLNS1A
GSTP1	COX5B	CAPN3	EXO1		DPYSL2	MECP2	MSL3		ARGLU1	MSL3	ZRANB2	RANBP2	NOS1	PLN	SPTBN1	PDHX	HIVEP2	SIRT2	CNOT4
HADHA	COX7C	CASC3	YAF2		FTH1	CSRP3	DNAJC2		NDUFA7	PPP2R5A	IRF2BP1	SLC25A31	NR3C1	PPA2	N4BP1	ACSL1	TP53BP1	SLC25A31	CPSF4
HCG_30204	CPNE3	CASZ1	BCAS3		MACROD1	JPH2	TRAF7		PDHA1	PPP2R5D	MICAL3	SLC25A4	NRD1	PPP3CC	HEXIM2	CCNL2	ZBTB7A	SLC25A4	CRK
HEL-S-101	CPT1B	CAV2	EMX1		AKT1	CHAMP1	MCM2		KCNJ8	NME1	RMDN3	SLC25A46	NRDC	PRKACA	IRF2BP1	PRKACA	SPTBN1	SLIRP	CRTC3
HEL-S-30	CRAT	CBX1	MSL3		HADH	TNKS1BP1	HDAC4		HSPA5	SYNPO2L	PBX2	SLIRP	NSUN2	PRKCE	MICAL3	PRKACB	SERF2	SOD1	CS
HK1	CRYAB	CBX3	QTRT1		PRKACA	PDE4A	MTPN		MDH2	AKT1S1	BRAF	SOD1	NUDT9	PSMB4	XRCC1	MEF2A	N4BP1	SQSTM1	CSDC2
HS1BP3	CS	CC2D1B	PPM1A		AP2M1	APPL1	HDAC5		BNIP3	MAPT	PARVA	SQSTM1	OXR1	RALBP1	RMDN3	PRKAB2	MICAL3	SYNE2	CSNK1E
HSP90AA1	CYB5R1	CCDC124	ZBTB47		RALBP1	PCYT1A	LRP1		IDH1	CRYAB	SMARCA2	SRC	PALLD	RANBP2	NFATC1	MAP1S	IRF2BP2	TH	CUL4A
HSP90AB1	CYB5R3	CCDC86	LRP1		MAP2K2	TPI1	ROCK2		GBF1	PRKAA1	PHC3	SUCLA2	PAP1	RMDN3	PARVA	ACTN1	XRCC1	TPPP	CYC1
HSPA1B	CYC1	CCNK	SRSF1		PRKCD	ACTL6A	FOXK1		GOT2	NFIX	PTK2	TPPP	PDHA1	S100A1	PHC3	TALDO1	RMDN3	UBA1	DAPK2
HSPA4	CYCS	CCNL2	MLLT6		BOLA1	TFEB	MLLT1		IDH2	PRKAA2	SRPK1	UBA1	PDHA2	SLC25A31	HNRNPK	AARSD1	NFATC1	URI1	DCAF8
HSPA5	DBT	CCNY	FYN		MTUS1	PPP2R5A	HDAC9		RMDN3	LUZP1	PRRC2A	ULK1	PGRMC1	SLC25A4	TH	BIN1	SMARCA2	VDAC1	DCP1A
HUWE1	DCAF8	CCS	CNBP		ACYP2	PPP2R5C	MLLT6		IMMT	STAU2	SMARCA4	UQCRFS1	PHB	SLC25A46	HNRNPD	ALPK3	EHD2	VDAC2	DCTN4
ILF3	DCPS	CD2BP2	TBX3		PRKCA	PPHLN1	RBBP6		PTPN11	SYNPO2	HIST1H4B	VPS13C	PHB1	SLIRP	NOSTRIN	NUP98	HNRNPK	WDR26	DDX17
IMMT	DDX1	CDK11B	STUB1		ANK2	DNAJC2	CNBP		BRAF	AKAP6	SNW1	WDR26	PI4KB	SOD1	MAGED2	OPTN	SNW1	ACACA	DDX20
KANK2	DDX21	CDK16	ACTB		LIG3	TBC1D1	PTPN12		RMDN2	MAPK1	HNRNPD		PKM	SQSTM1	HNRNPC	SF1	RNPS1	ACADVL	DENND4A
KIF1B	DECR1	CDK7	IKZF5		CPT1B	ALS2	KLF3		MAPK14	FLNA	RNPS1		PKM2	SYNE2	CPEB3	RABL6	HNRNPC	ACSL1	DGKD
KLC2	DHRS2	CDK9	TRIM24		TUFM	AKT1S1	MTOR		MAPK12	PDLIM4	HBP1		PLEC	TOMM20	HNRNPA1L2	EPB41	DCP1A	AKAP1	DGKZ
LIG3	DLAT	CDKN1B	CPNE3		COX6B1	RBM20	EIF3A		SOD1	USP24	HNRNPC		PLIN5	TPPP	CDK16	FLII	CDK16	ANK2	DIDO1
LMO6	DLD	CENPV	DHX33		ACLY	YAP1	LGALS1		BCKDK	HNRNPA3	CDK12		PLN	UQCRC1	CC2D1B	MEPCE	PHF2	ANXA6	DIP2B
LPIN1	DLST	CFL1	STAT5A		ILF3	PRKAA1	KAT7		TMEM11	AGL	CDK16		PPP3CC	UQCRFS1	OGFR	WDR62	TOP2B	AP3B1	DKC1
MAP2K2	DMD	CHAMP1	WWTR1		GPD1	USP15	CCNL2		CYCS	PTPN12	TOP2B		PRICKLE3	VDAC1	SETD2	MTDH	AHCTF1	ARAF	DNAJB2
MAPK1	DNAJC5	CHCHD3	INTS3		UQCRC1	PRKAA2	CSNK1D		UBA1	SORBS1	AHCTF1		RAB11FIP5	VDAC2	CCDC124	LDHA	CDKN1B	ATG9A	DNAJB6
MAPK12	DNM1L	CHD1L	SMARCA4		VDAC3	NFIX	CSNK1E		CIAPIN1	MAPK14	CDKN1B		RANBP2	WDR26	PRKAG2	PCBP1	RPLP0	ATP2A1	DNPH1
MAPK14	DOK7	CHMP5	MED13L		VDAC2	AHNAK	RBM12		SLIRP	MTOR	FAF1		RMDN3	YRDC	LIMD1	PCBP2	TECR	BCKDHA	DUSP26
MAPK3	EIF5B	CIC	TH		VDAC1	GPS1	SRPK2			HIPK3	OTUD7B		RPS6KB1		MYPN	ZBTB7A	OTUD7B	BOLA1	DUSP3
MAPT	EL52	CIRBP	CALR		UQCRC2	TTN	SMARCA2			MAPK12	SMG7		SAMM50		LARP1B	SERF2	WASL	C1ORF166	EDC4
MARK2	ELAC2	CKB	PPP1R10		RAF1	STRN3	SMARCA4			TJP1	MYPN		SIRT2		PRKAG3	N4BP1	LIMD1	C2ORF33	EEF1D
MAVS	ELK3	CLIP1	NCOA2		SQSTM1	MTA1	SRPK1			CCS	MECP2		SLC25A4		MECP2	STAT5B	MYPN	C8ORF72	EHD2
MDH2	ETFA	CLIP4	ZHX2		PI4K2A	LMNA	TH			SNRK	MED12		SLC25A46		BABAM1	IRF2BP1	MECP2	CAPN1	EIF3G
ME1	FAM110B	CLNS1A	TOX4		URI1	MVB12A	FAF1			DES	AKAP13		SLC8A3		AKAP13	MICAL3	AKAP13	CASQ1	EML3
MFF	FAM124B	CMYA5	NEDD8		CFH	MAPK1	TSC22D4			SERBP1	JPH2		SLIRP		NIPBL	IRF2BP2	JPH2	CERT1	ENO1
MPST	FAM54B	CNBP	APTX		NDUFB10	TNNI2	PRPF40B			ABI1	AIFM1		SQSTM1		JPH2	XRCC1	CSRP3	CISD1	EPN1
MRPS36	FAM82C	CNOT4	HYPK		STXBP1	MTA2	PPHLN1			RPS6KB2	TMSB4X		STOM		CSRP3	NFATC1	TRIM7	CKMT2	EPS15L1
MTFR1L	FH	CPEB3	PPP1CA		XPC	FILIP1L	MLF2			ZYX	CHAMP1		SYNE2		TRIM7	HNRNPL	CHAMP1	COL4A3BP	ERCC5
MTHFD1	FKBP8	CPSF4	CSDC2		PHB	PAK2	WAC			CTNNB1	TNKS1BP1		TH		ANXA7	CS	CIC	COX4I1	ERG
MTOR	FOXO1	CPSF7	TCEA3		UQCRH	MEF2D	KXD1			PKN2	NELFA		TIMMDC1		TNKS1BP1	EHD2	LMCD1	CYB5R3	EYA4
MTUS1	FOXO3	CRK	NR3C1		ACACA	USP24	SLU7				CIC		TOMM20		ANKRD2	HNRNPK	NELFE	DNAJC5	FAN1
MTX2	FOXO3A	CRTC1	NR3C2		SLC9A1	HNRNPA3	RBM15B				BRD3		TPPP		CIC	C19ORF47	PCYT1A	DNM1L	FGF13
MUL1	FREP1	CRTC3	RGS3		CYB5R1	CNBP	ARVCF				TSC22D4		ULK1		LMCD1	RANBP10	WDR37	EIF5B	FHL1
MYOM2	FUNDC2	CRYAB	KHSRP		BCL2L13	SGTA	HYPK				PCYT1A		URI1		TEAD1	HNRNPC	TPI1	EL52	FHL3
NDUFA7	FYN	CS	SNIP1		LDHB	WWP2	GM6793				TPI1		VDAC1		APPL1	CPEB3	TSC22D3	FAM110B	FHOD1
NDUFB11	GBF1	CSDC2	GEM		LDHA	MTOR	CHCHD3				PGAM1		VPS13C		TSC22D4	CDK16	PGAM2	FAM124B	FKBP3
NDUFV1	GHR	CSNK1D	EEF1A1		GRK2	GATAD2B	RGS3				STRADB				NCOA2	PHF2	TCF12	FAM54B	FKBP5
NDUFV3	GIT1	CSNK1E	HNRNPUL1		KLC2	TBX15	BASP1				PGAM2				PCYT1A	CDKN1B	TFEB	FAM82C	FLII
NOS1	GJA1	CSRP3	HNRNPUL2		HLCS	SH3RF2	KHSRP				ACTL6A				ANXA2	RPLP0	IGFN1	FKBP8	FLNB
NR3C1	GK3P	CTNNB1	UBE2V1		PRDX1	FABP3	POGZ				TFEB				NSUN2	OTUD7B	GNL1	FOXO3A	FOXJ3
NRD1	GLOD4	CTNND1	PSMD13		RIPK1	DES	TRAPPC12				NME2				PGAM2	PRKAG2	MLF1	FREP1	FOXK1
NRDC	GLRX	CUL4A	YTHDC2		CYC1	NFIA	WRNIP1				BAZ1B				ACAD9	PTH1R	NME1	GBF1	FOXO1
NSUN2	GOT2	CYC1	DDX1		TPPP	VAPA	UBE4B				NME1				TFEB	PHF6	MLF2	GLOD4	FOXO3
NUDT9	GPD2	DAPK2	PSEN2		ARGLU1	NFIB	CYBA				WDR33				EPS15L1	MYPN	NCOR2	GOT2	FRA10AC1
OXR1	GPN1	DCAF6	HTRA2		TBC1D15	RPS6KB2	EEF1A1				MLF2				IGFN1	TRIOBP	GCFC2	GRSF1	FSD2
PACS2	GPX1	DCAF8	PSEN1		RAB11FIP5	TCEA3	GEMIN5				NCOR2				GNL1	MECP2	PSMA3	GSR	FTH1
PALLD	GRSF1	DCP1A	MSC		EEFSEC	ZYX	HTRA2				PLCB3				SIRT2	AKAP13	PLCB3	HADHA	FUNDC2
PANK2	GSK3A	DCTN4	PDHA2		PDHA1	PDCD4	ADRB2				PSMA3				NCOR2	JPH2	NCOR1	HCG_30204	FYN
PAP1	GSK3B	DDX17	USB1		HSPA5	PKN2	ACACB				PSMA4				PSMA3	TRIM7	SLTM	HEL-S-101	G3BP1
PCF11	GSR	DDX20	GNAS		HSPA4	VIM	4932438A13RIK				PSMA1				PLCB3	AIFM1	NFX1	HEL-S-30	GATAD2A
PDHA1	GSTP1	DDX3X	MKRN2		IDH2	RBMX	ZFP36L1				MAPT				NCOR1	TNKS1BP1	MAPT	HK1	GCFC2
PDHA2	GSTZ1	DENND4A	HP1BP3		RMDN3	PFKM	UBB				CRYAB				MDFIC	NELFE	ALDOA	HS1BP3	GEMIN5
PDHX	HADHA	DES	TNFAIP3		COQ9	GM6793	UBC				CD44				SLTM	APPL1	SLU7	IMMT	GHR
PDZD8	HAGH	DGKD	HMGB1		GPN1	MYLK2	RPRD1B				YAP1				MAPT	DUSP3	CRYAB	KANK2	GPATCH8
PFDN4	HAP1	DGKZ	DNPH1		MCAT	IRS1	CPSF7				NFIX				ALDOA	TPI1	SMTNL1	KIF1B	GSK3A
PGRMC1	HAT1	DIDO1	CHD1		REEP1	ZBTB20	CBX3				STAU2				SLU7	NSUN2	NFIX	KLC2	GSK3B
PHB	HAX1	DIP2B	LMNB1		CS	TTF2	KLHL22				GPS1				CRYAB	PGAM2	WDR26	LMO6	GSTP1
PHB1	HCG_30204	DKC1	GHR		MAVS	DCAF6	IGF2R				SYNPO2				SMTNL1	TCF12	AHNAK	MARK2	GTF2F1
PHB2	HEBP2	DLG1	CAD		HNRNPK	PNN	DYRK2				AKAP6				YAP1	EPS15L1	SYNPO2	MAVS	HDAC11
PI4K2A	HEL-S-101	DMD	ELF1		SCCPDH	RPS6KA3	DDX3X				PSMB6				NFIX	GNL1	GSTP1	ME1	HDAC2
PI4KB	HEL-S-30	DNAJB2	ZMYND11		ARMC10	EIF4ENIF1	HP1BP3				BCLAF1				AHNAK	PSMA3	HTT	MFF	HDAC9
PKM	HIF3A	DNAJB6	DCTN4		CYCS	CHCHD2	DBI				PAK1				SYNPO2	NCOR1	PCNP	MPST	HDGF
PKM2	HK1	DNPH1	DDX23		ALPL	TRIM28	HMGB1				LMNA				SRRT	SLTM	BCLAF1	MRPS36	HDLBP
PLEC	HLCS	DPF2	PARN		UBA1	PSMD2	CHD1				LEO1				HTT	SLU7	PSMB4	MTFR1L	HEXIM2
PLIN5	HS1BP3	DST	DDX20		PI4KB	OSBP	PPP1R9B				RPS3				NEDD8	CRYAB	PSMB5	MTHFD1	HIRIP3
PLN	HSP90AA1	DUSP26	PSMB10		ACO2	DPF2	LMNB1				FLNA				PURB	SMTNL1	PPP1R7	MTX2	HMGN1
PPA2	HSP90AB1	DUSP3	CAND2		YWHAE	CAPN3	PPP2R5E				CKB				BCLAF1	YAP1	LMNA	MUL1	HMGN3
PPP3CC	HSPA1A	DYRK1A	MTA1		GSK3B	AKT1	CAD				SF3B1				ARVCF	NFIX	RPS3	MYOM2	HNRNPA1L2
PRICKLE3	HSPA1B	EDC4	MKNK1		GSK3A	NEK3	PPP2R5D				MEF2D				FLNA	WDR26	FLNA	NDUFA7	HNRNPA2B1
PRKACA	HSPA4	EEF1D	EYA1		HSP90AB1	SYNPO	PPP2R5C				PAK2				RPL13	AHNAK	DMD	NDUFB11	HNRNPL
PRKCE	HSPA5	EEF2	BNIP3		COX4I1	MYOZ1	YWHAZ				BRD4				DMD	SYNPO2	CKB	NDUFV1	HNRNPU
PSMB4	HTRA2	EHD2	ZIC5		HSPB7	CMTR1	ARID1B				SVIL				FLNB	GPS1	SF3B1	NDUFV3	HNRNPUL2
RAB11FIP5	HUWE1	EIF3G	USF1		SNAP23	TMPO	ALS2				NPM1				FILIP1L	GSTP1	SRSF11	NRD1	HNRNPUL2-BSCL2
RALBP1	IDH1	EIF4EBP1	ERCC5		ATP2A1	SRRM2	LUC7L2				GSN				MEF2D	PSMB6	BRD4	NRDC	HSP90AB1
RANBP2	IDH2	EIF4ENIF1	SUGT1		HK2	SMARCC1	DDX23				CSNK1A1				SRSF11	PCNP	SVIL	NUDT9	HSPA1B
RMDN3	IDH3G	EIF4G1	RAN		ATIC	PRKCD	TMEM201				AGL				NKTR	BCLAF1	SF3A1	PACS2	HSPA1L
RPS6KB1	ILF3	EML3	ELK3		AIFM1	RPS6	MKNK2				SORBS1				BRD4	PPP1R7	NPM1	PAP1	HSPA4
SAMM50	IMMT	ENO1	MYC		ACADL	PRKCA	MVB12A				SCAF1				ZNF462	LEO1	BRF1	PCF11	HSPA5
SIRT2	ISCU	EPB41	NME2P1		ME1	THOC2	MTA2				HIPK3				SVIL	DMD	USP9X	PDHX	HSPA8
SLC25A31	KANK2	EPN1	DIP2B		ANXA6	KLHL41	SPEN				TJP1				HSPA1L	FLNB	MDH2	PDZD8	HSPH1
SLC25A4	KCNJ11	EPS15L1	NFRKB		UQCRFS1	SRRM1	ARFGEF1				FABP3				HUWE1	CKB	AGL	PGRMC1	HTT
SLC25A46	KCNJ8	ERCC5	DDX17		KIF1B	ILF3	EYA1				NFIA				RANBP9	MEF2D	MCRS1	PHB	HYPK
SLC8A3	KIF1B	ERG	DAPK2		NOS1	BIN1	NAA10				NFIC				WWP2	PAK2	PTGES3	PHB1	IGFN1
SLIRP	KLC2	EYA4	RPL22		NEFH	PRPF3	CCS				SERBP1				SORBS1	SRSF11	HNRNPUL2-BSCL2	PI4K2A	IMPDH2
SOD1	LACTB	FABP3	PRKD2		BCKDHA	MAPKAPK2	RPS6KB1				TCEA3				SCAF1	BRD4	SORBS1	PI4KB	INPPL1
SQSTM1	LIG3	FAM53C	SRFBP1		MRPS28	PRKCQ	RPS6KB2				ABI1				HYPK	SF3A1	GATAD2A	PKM2	IWS1
SRC	LMO6	FAN1	UBA52		EIF5B	ALPK3	RBMX				ZYX				HIPK3	NPM1	TJP1	PLEC	KAT7
STOM	LPIN1	FGF13	AKAP17A		HSP90AA1	SIK2	RPL4				NUCB1				SH3RF2	CENPV	FABP3	PLIN5	KDM1B
SUCLA2	MAOA	FHL1	NTHL1		SPHK2	PPIG	RPL30				CTNNB1				FABP3	AGL	NFIB	PLN	KHDRBS1
SYNE2	MAOB	FHL3	HMOX1		NSUN2	SQSTM1	NUP107				TCEA1				CSDC2	WWP1	PRKRA	PPA2	KIAA1109
TH	MAP2K2	FHOD1	HOXC9		NME2	URI1	ITSN1				PKN2				NFIB	HNRNPUL2-BSCL2	SERBP1	PPP3CC	KPNA4
TIMMDC1	MAPK1	FILIP1L	S100A11		ABCC9	EPB41	RRP1				HDGF				NFIC	FABP3	HNRNPA2B1	PRICKLE3	LARP1B
TOMM20	MAPK12	FKBP3	BTF3		AP3B1	MYCBP2	HNRNPU				PKN1				SERBP1	NFIA	NUCB1	RAB11FIP5	LBR
TPPP	MAPK14	FKBP5	HNRNPD		SIRT2	UBR4	DCAF8				TJP2				TCEA3	NMNAT1	CTNNB1	RANBP2	LDHA
UBA1	MAPK3	FLII	HBP1		NME1	PDS5B	SMC3				MYLK2				ABI1	SERBP1	PKN2	SAMM50	LEO1
ULK1	MAPT	FLNA	PHF3		DUS2	HTATSF1	DCAF6				NDUFA13				ZYX	ABI1	HDGF	SLC25A46	LIG3
UQCRC1	MARK2	FLNB	SETD2		HADHA	NDRG2	FAM122A				IRS1				CTNNB1	ZYX	HSPA1B	SLC25A5	LIMD1
UQCRFS1	MAVS	FOXJ3	SMG1		PKM	NDRG1	LIPE				CRTC1				HDGF	HDGF	SIPA1	SLC8A3	LIMK1
URI1	MCCC1	FOXK1	TMSB4X		PALLD	TOR1AIP1	PSMD9				SYAP1				FRA10AC1	HSPA1B	TJP2	SMC3	LMCD1
VDAC1	MDH2	FOXO1	TEAD1		NDUFS5	FXR1	ALKBH5				CTNND1				TJP2	MYLK2	OTUD4	SRC	LMO7
VDAC2	ME1	FOXO3	ZNF362		KCNMA1	ATXN1	RAVER1				HDLBP				MYLK2	CRTC3	ZNF330	STOM	LRRFIP1
VPS13C	MFF	FRA10AC1	PAWR		GARS	FXR2	PSMD4				NUCKS1				CRTC3	IRS1	MYLK2	SUCLA2	MAF1
WDR26	MFN2	FSD2	CDYL2		SDHAF4	ZC3H18	PSMD2				NR3C1				DGKD	CRTC1	CRTC3	TIMMDC1	MAGED2
YRDC	MPST	FTH1	WDR33		CASQ1	SFN	AKT2				KLHL31				IRS1	FHOD1	IRS1	TOMM20	MAP1S
	MRPL24	FUNDC2	CIT		ALDOA	HIVEP2	NAMPT				PPP1CB				CRTC1	CTNND1	CRTC1	TOMM70A	MAP2K2
	MRPS36	FXR1	RNF169		SLC25A12	SPTBN1	AKT1				KHSRP				KDM1B	ACTG1	FHOD1	ULK1	MAP2K4
	MT-ATP6	FXR2	CACTIN		GAPDH	MAP2K6	PSMD1				ARHGDIA				FHOD1	EDC4	CTNND1	UQCRC1	MAP3K20
	MTFR1L	FYN	RPL13		CRYAB	TOE1	DIP2B				POGZ				CTNND1	YY1	INPPL1	UQCRFS1	MAP3K7
	MTHFD1	G3BP1	BRD7		SLC25A4	CREBBP	PRKACA				TRAPPC12				HDLBP	EIF4ENIF1	PEBP1	VPS13C	MAPK3
	MTOR	GAPDH	DTD1		PLIN5	OSBPL6	PRKACB				SNIP1				NUCKS1	NPEPPS	NUCKS1	YRDC	MBP
	MTUS1	GATAD2A	GSN		PRKN	GOT1	NUP214				MAF1				CASC3	SESN1	ACTG1		MCC
	MTX2	GCFC2	HSPA1L		USP15	IRF2BP2	MEF2A				KPNA3				NR3C1	NFATC2IP	NPEPPS		MCM2
	MUL1	GEMIN5	MGMT		NDUFB7	NFATC1	PRKAB2				HMGN3				EIF4ENIF1	CAPN3	CHCHD3		MCRS1
	MYC	GHR	WWP2		WDR26	EEF2	MAP1S				PITX3				ZFP36	KPNA4	ARHGDIA		MDFIC
	MYL10	GNL1	HIPK3		MRPS36	ZC3HC1	DAPK2				TLE4				RGS3	MAF1	POGZ		MDH2
	MYOM2	GPATCH8	ABI2		GSTP1	DLG1	PRKCD				TLE3				ARHGDIA	KPNA3	TRAPPC12		MEPCE
	NBR1	GPS1	HSPA1A		PRICKLE3	HNRNPK	PRKCA				RALBP1				CFL1	HMGN1	CAPN3		METTL3
	NDUFA1	GSK3A	DGKD		DDX21	RGCC	PRKAB1				ZFP219				POGZ	USP8	MAF1		MKNK2
	NDUFA10	GSK3B	SYAP1		MIEF1	BCL6	WDR77				USP2				TRAPPC12	MAP2K2	HMGN3		MLF2
	NDUFA13	GSTP1	PPP1CB		NOL3	NACA	BIN1				RPS6				ZNF326	DYRK1A	KPNA3		MLIP
	NDUFA3	GTF2F1	ZFP36		MFF	RANBP10	PRKD2				DYRK1A				MAF1	UBE4B	MAP2K4		MORC2
	NDUFA4	HDAC11	CHP1		AKAP1	CC2D1A	PRKCQ				THOC1				MAP3K7	GTF2F1	USP8		MSH6
	NDUFA7	HDAC2	ZNF326		CKMT2	CPEB4	NUP98				TSC2				KPNA3	PIAS1	RALBP1		MTUS1
	NDUFAB1	HDAC9	TLE4		PGRMC1	TOP2B	OPTN				WRNIP1				PPP1R16B	MSH6	MLIP		MUSTN1
	NDUFB1	HDGF	RAB2A		P2RY2	RBM25	URI1				PRPF4B				BNIP3L	CLIP1	MAP2K2		MYH10
	NDUFB11	HDLBP	RPS9		RPS3	UBXN1	CFH				CYBA				MAP2K4	DKC1	S100A1		MYO18A
	NDUFB4	HEXIM2	USP5		SH3BP5	HSPB6	CTBP2				THOC2				USP8	PKP4	DYRK1A		MYO18B
	NDUFB5	HIPK3	RALGAPA2		MAPK1	HSPB7	MAPKAP1				GTF2F1				TLE3	TNIK	TSC2		N4BP1
	NDUFB7	HIRIP3	THOC1		MAPK3	HSPB1	MEPCE				EEF1A1				MLIP	ERG	UBE4B		NBEA
	NDUFB8	HIVEP2	VRK3		ATAD1	TDRP	HSPA4L				ILF3				RPS6	PPIG	WRNIP1		NCBP2
	NDUFS3	HMGN1	THOC5		RANBP2	ARRB1	NOLC1				HNRNPUL2				THOC1	FKBP3	LMO7		NCK1
	NDUFS5	HMGN3	CLIP2		MLXIP	YBX1	XPC				NCL				TSC2	FKBP5	CHD1L		NCL
	NDUFS7	HNRNPA1	ILF3		CASP8AP2	USP39	AAAS				MAPKAPK2				ARID5B	PSMD10	GTF2F1		NCOA2
	NDUFV1	HNRNPA1L2	KAT6B		SLC16A1	AFF4	MTDH				SRSF2				PRPF4B	RBM8A	DGKZ		NCOR1
	NDUFV3	HNRNPA2B1	CLIP4		TXNRD3	IRF2BPL	HSPH1				PKP4				LMO7	YTHDC1	PIAS1		NCOR2
	NIF3L1	HNRNPA3	ZNF316		MDH1	AKAP13	PRDX1				MATR3				THOC5	PDS5B	CLIP1		NEDD8
	NMT1	HNRNPC	CSNK1G2		CAVIN1	CASP12	PIP5K1A				TNIK				DGKZ	NDRG2	MAPKAPK2		NEK7
	NNT	HNRNPD	CUL3		MDH2	SUFU	SFN				PPIG				ILF3	PDS5A	PKP2		NELFE
	NOL3	HNRNPK	BAG4		PNPLA8	RB1CC1	NRBF2				SRSF6				CLIP1	ACACB	GEMIN5		NEMF
	NOL7	HNRNPL	BAG1		NOS3	PRX	ZBTB7A				FKBP3				HNRNPUL2	BAG6	MATR3		NFATC2IP
	NOS1	HNRNPU	SKIL		BAD	SPEG	BTF3				RBM8A				NCL	STIP1	ERG		NFIC
	NOS1AP	HNRNPUL2	ZNF784		BNIP3	ANKRD2	TOE1				YTHDC1				MAPKAPK2	BCL2L13	PPIG		NIPBL
	NR3C1	HNRNPUL2-BSCL2	TCEANC		HUWE1	CIC	HEXIM1				DDX1				CLIP4	VCPIP1	KHDRBS1		NKTR
	NRD1	HSP90AA1	CDK9		IMMT	NEFH	CDK17				ITPR3				SRSF2	MUSTN1	PSMD11		NMNAT1
	NRDC	HSP90AB1	COPS4		MAPK14	UBXN6	CDK18				PDS5B				ZNF316	BAG3	RBM8A		NOC2L
	NSUN2	HSPA1B	COPS3		MAPK12	SUN2	CREBBP				ADRB2				PKP4	TPR	YTHDC1		NONO
	NTHL1	HSPA1L	MOB1A		SOD1	TSC22D4	JUP				FOXO4				TNIK	UBR5	PDS5B		NOSTRIN
	NUDT9	HSPA4	CDK7		BCKDK	USP47	H3F3C				NDRG2				ERG	MAP3K20	ADRB2		NPAS2
	OPA1	HSPA5	ALB		SUCLA2	DFFA	RAB3IP				NDRG1				PPIG	EIF4EBP1	NDRG2		NPEPPS
	OXR1	HSPA8	TADA3		GPAM	DST	IRF2BP1				FOXO1				FKBP3	CYC1	ACACB		NSFL1C
	P4HA1	HSPB1	BCL3		APEX1	ATRX	PBX2				TOR1AIP1				FKBP5	TPPP	NPAS2		NSUN2
	PACS2	HSPB6	MCM8		MSRB3	PGAM2	RMDN3				NPAS2				ANKRD17	PDHA1	TOR1AIP1		NUCB1
	PALLD	HSPB7	WDR4		SLIRP	NME2	LARP7				ZFP36L1				PSMD11	API5	ZFP36L1		NUCKS1
	PANK2	HSPB8	ZC3H6		NAXD	GNL1	NFATC2				BAG6				YTHDC2	NEK7	BAG6		NUP98
	PAP1	HSPH1	PTBP1		LPIN1	MLF1	IRF2BP2				VCPIP1				NDRG2	MCC	STIP1		OGFR
	PARK7	HTATSF1	METTL14		TARDBP	PKM	NFATC1				ATXN1				FOXO3	EEF2	BCL2L13		OTUD4
	PARP1	HTT	LBH			SLTM	PHC3				TPR				ACACB	CNOT4	VCPIP1		OTUD7B
	PCF11	HUWE1	SIN3A			SYNPO2L	GPN1				SMYD2				FOXO1	ZC3HC1	BAG3		OXR1
	PDHA1	HYPK	REXO1			THRAP3	PRRC2A				EIF4EBP1				SLC9A3R2	NSFL1C	TPR		PADI2
	PDHA2	IGFN1	DTX3L			PALLD	HNRNPK				ZC3H18				BAG4	SLC7A6OS	UBC		PARN
	PDHX	ILF3	ZFP91			NFX1	PKIA				SMYD1				ATXN1	STK24	UBR5		PBXIP1
	PDZD8	IMPDH2	EDF1			MYH9	HNRNPD				RPRD1B				BAG3	NACA	G3BP1		PCBP1
	PFDN4	INPPL1	DUSP26			MAPT	HNRNPC				ZC3H14				ABL1	UBE2O	MAP3K20		PCBP2
	PGRMC1	IRF2BP1	NOS1AP			ALDOA	CDK12				MARK2				EIF4EBP1	SMPX			PCNP
	PHB	IRF2BP2	NUMB			GAPDH	CPEB3				BCL9L				MBP	LUZP1			PDE4B
	PHB1	IRF2BPL	CRK			CRYAB	CPEB2				WDTC1				TPPP	HDAC1			PDE4C
	PHB2	IRS1	MTPN			SLC25A4	CDK16				HSPA8				ZC3H14	VPS4A			PDHA1
	PI4K2A	IWS1	EEF1A1P5			USP16	CPEB4				CPSF7				MORC2	GLRX			PDHA2
	PI4KB	JMY	WBP4			NUFIP2	PHF2				HSPA5				PDHA2	HDAC7			PDPK1
	PKM	JPH2	HDAC9			RNMT	CDKN1B				CBX3				PDHA1	DNAJB2			PDS5A
	PKM2	KAT7	OXR1			SYNPO2	TGFB1I1				API5				DENND4A	HIRIP3			PEBP1
	PLEC	KDM1B	RAD51			PERM1	MED19				NONO				API5	POLR2A			PFDN4
	PLIN5	KHDRBS1	PFKP			VPS4B	TDRP				ZBTB16				STYX	DNAJB6			PFN1
	PLN	KIAA1109	TP53RK			DDX21	MYPN				KLHL22				EEF2	TNNI2			PHB2
	PNKP	KPNA3	ZMYND8			ADD1	MECP2				SSH3				CDK9	RBBP6			PHF6
	PPA2	KPNA4	HDAC11			BCLAF1	NIPBL				CDK9				NSFL1C	STOX1			PIAS1
	PPIF	LARP1B	ZNF609			HECTD1	CSRP3				ZC3HC1				MLXIPL	RNF20			PIP5K1A
	PPP2CA	LBR	SAP130			UGP2	JPH2				MLXIPL				CDK7	RNF25			PKP2
	PPP3CC	LDHA	SP110			POLR2A	CASP12				NSFL1C				RGCC	AMFR			PKP4
	PPP6C	LEO1	NIF3L1			ASB10	AIFM1				MOB1A				NACA	AHNAK2			PLCB3
	PRICKLE3	LIG3	XRN1			U2AF2	TMSB4X				CDK7				JMY	ADRM1			PML
	PRKACA	LIMD1	XRN2			DMD	ANXA6				BCL6				UBE2O	PTPN11			POGZ
	PRKCA	LIMK1	RRAGD			HNRNPA1	TNKS1BP1				NACA				FGF13	PTPN12			POLM
	PRKCD	LMCD1	PFN1			ABCF1	NELFA				UBE2O				EIF4G1	PTPN14			PPM1A
	PRKCE	LMNA	ZNF830			ATF7IP	CIC				CYCS				DDX3X	MTOR			PPP1R16B
	PSEN1	LMO7	ANP32A			MLXIP	JAK2				UBA1				HSP90AB1	PML			PPP1R7
	PSMB4	LPIN1	MAGED1			RBM39	ENOPH1				YWHAE				HSPB6	CUL4A			PPP6R3
	PTGES2	LRRFIP1	SRPK2			SVIL	NEFH				RERE				HSPB8	APC			PRDX1
	PTPN11	LUZP1	DTNB			NOP58	APPL1				GSK3B				FHL1	IMPDH2			PREP
	RAB11FIP5	MAF1	MAGED2			NPM1	BRD3				GSK3A				HSPB7	CEBPZ			PRKACA
	RAD51	MAGED2	CUTC			RANBP3	DFFA				HSP90AB1				FHL3	PFKM			PRKACB
	RAF1	MAP1S	ATR			GPKOW	NUDC				NUMA1				HSPB1	PPIL4			PRKAG2
	RALA	MAP2K2	DCP1B			TXNRD3	TPI1				HSPB6				C2ORF49	PANK2			PRKAG3
	RALBP1	MAP2K4	FAF1			PLEKHA1	SPHK2				HSPB8				ARRB1	PWP1			PRKCE
	RANBP2	MAP3K20	TSC22D4			PNPLA7	NSUN2				HP1BP3				YBX1	AQP1			PRKRA
	RMDN2	MAP3K7	PARP1			HUWE1	PGAM2				MAST1				DNPH1	FTH1			PRPF4B
	RMDN3	MAPK1	TSC22D1			RPL23A	TCF12				HSPB2				SYNE2	HABP4			PSMA3
	RPS6KB1	MAPK12	NME2			ATP2B1	EPS15L1				HSPB1				SYNE1	ARL6IP4			PSMB4
	S100A1	MAPK14	PROX1			SORBS1	BAZ1B				PSIP1				GHR	SOX6			PSMB5
	SACS	MAPK3	MDFIC			MAPK14	SIRT2				CHD4				PTBP1	SKP1			PSMB6
	SAMM50	MAPKAPK2	TRAK1			SORBS3	GNL3				YBX1				FUNDC2	MTUS1			PSMD1
	SCCPDH	MAPT	RBM15B			HIPK3	NCOR2				AFF4				SENP7	RRAGC			PSMD10
	SDHA	MATR3	TCEAL1			NAP1L4	PSMA5				YBX3				SNRNP70	VDAC3			PSMD11
	SDHB	MBP	RANBP9			TJP1	PSMA3				LMNB1				MYO18B	VDAC2			PTBP1
	SFN	MCC	DLC1			NEDD4	NCOR1				IRF2BPL				PDE4B	VDAC1			PTGES3
	SIRT1	MCM2	FRA10AC1			SERBP1	CRYAB				FLCN				PDE4A	TTLL12			PTH1R
	SIRT2	MCRS1	NDUFA13			ACIN1	SMTNL1				METTL14				SPEG	ZFPM2			PTPN11
	SLC25A11	MDFIC	KDM1B			BUD13	CTDP1				SNRNP70				NOS1	CASZ1			PTPN14
	SLC25A12	MDH2	ARID4B			TACC2	WDR26				PPP2R5E				NCK1	HNRNPLL			PURB
	SLC25A3	MECP2	BASP1			LPIN1	RNMT				RB1CC1				BCAS3	STRIP1			R3HDM2
	SLC25A31	MEF2A	RBMX2			ASB3	GPS1				PDE4A				RBM14	TP53BP2			RABL6
	SLC25A4	MEF2D	KDM2B				GSTP1				SPEG				HSP90AA1	ARGLU1			RALBP1
	SLC25A46	MEPCE	TOMM34				SYNPO2				NOS1				RBM15	PDE2A			RALY
	SLC35F6	METTL3	ARID5B				SRRT				RBM6				DST	PARVA			RANBP9
	SLC8A3	MICAL3	NOSIP				CENPA				LOC684797				PDE4D	MEMO1			RBBP6
	SLC9A1	MKNK2	RSBN1				SCAF8				RBM17				ATRX	SRPK1			RBM14
	SLIRP	MLF1	PRPF6				BCLAF1				HSP90AA1				MSL3	RPS25			RBM15
	SNAP23	MLF2	ISCU				TCOF1				PDE4D				PPP2R5A	STAG1			RBM6
	SOD1	MLIP	RPRD1B				PPP1R7				AKTIP				PPP2R5D	FUBP1			RBM8A
	SPATA18	MLXIPL	ZC3H14				RPS3				DNMT3A				DUSP26	DCP1A			RCAN3
	SQSTM1	MORC2	ZC3H15				LEO1				MSL3				TBC1D1	BAP1			RCC1
	SRC	MSH6	BPTF				FLNA				PPP2R5A				PPM1A	CC2D1A			RCHY1
	STK11	MSL3	COQ7				DMD				RPS3A				PKM	CC2D1B			RGS3
	STOM	MTDH	JMY				RPS27A				PPP2R5D				SYNPO2L	AHCTF1			RMDN3
	STOML2	MTOR	USP35				DTD1				PPP2R5C				THRAP3	UBXN1			RNF11
	SUCLA2	MTUS1	USP36				SRSF10				DNAJC2				PALLD	RSF1			RNF34
	SUPV3L1	MUSTN1	KDM5C				MEF2D				METTL22				MYH9	LIMD1			RNPS1
	SYNE2	MYCBP2	C2ORF49				CASP8AP2				PKM				RBM20	COIL			ROCK2
	TBRG4	MYH10	USP39				WWP1				SYNPO2L				BIRC6	HINT1			RPL13
	TFRC	MYH9	RBM4				SCAF1				ALS2				GAPDH	C1QBP			RPLP0
	TH	MYLK2	SENP7				GATAD2B				EEF1D				CRK	UBXN6			RPS3
	TIMM8A	MYO18A	CASP3				HIPK3				THRAP3				CHMP5	PRMT1			RPS6KA4
	TIMMDC1	MYO18B	POLH				MYBBP1A				PALLD				PRKAA2	STRADB			RPS6KB1
	TMEM11	MYOZ1	USP42				NFIA				AKT1S1				LUZP1	TUBB			RRN3
	TOMM20	MYPN	AKTIP				NFIB				MYH9				ROCK2	IGFN1			S100A1
	TOMM22	N4BP1	RBL2				APEX1				RBM20				DCTN4	NME1			SAFB
	TOMM34	NACA	LATS2				NFIC				GAPDH				CAMK2A	MLF2			SART1
	TP53BP2	NAP1L4	CHMP5				PSMC1				FBP2				PARN	NFX1			SCAF1
	TPPP	NBEA	CAMK2A				ABI1				MCM2				DDX20	HNRNPH1			SENP7
	TRAK1	NCBP2	WIZ				SERBP1				HDAC4				PBXIP1	NME8			SERF2
	TUFM	NCK1	TOB2				NUCB1				PRKAA1				HDAC9	WAC			SESN1
	TXNRD3	NCL	UACA				UBAP2				PRKAA2				STRN3	SP100			SETD2
	UBA1	NCOA2	FAM120B				PKN2				LUZP1				DNAJB2	AKAP8			SF1
	ULK1	NCOR1	RPS6KB1				PKN1				SRF				UGP2	NT5C			SF3A1
	UQCRC1	NCOR2	RPS6KB2				MYLK2				DDX23				TRA2B	PPP2CA			SF3B1
	UQCRC2	NDRG2	MDC1				IRS1				SRSF1				MKNK2	PURB			SH2B1
	UQCRFS1	NEDD8	TESK1				PDCD5				CAMK2A				RALY	PURA			SIPA1
	UQCRH	NEK7	TESK2				CTNND1				ATP1A3				FYN	TCEAL3			SIRT2
	URI1	NELFE	NOC2L				SYAP1				MLLT1				HNRNPA1	GPBP1L1			SKIV2L
	USP15	NEMF	ZC3H12C				ZBTB20				FOXK1				USP24	DCPS			SLC25A31
	VDAC1	NFATC1	ALKBH5				CASC3				ADD1				SPEN	PTGES2			SLC7A6OS
	VDAC2	NFATC2IP	AKT2				PARK7				TFPT				HNRNPA3	PTGES3			SLC9A3R2
	VDAC3	NFIA	PSMD2				EDC4				MTA1				SSB	SORBS2			SLIRP
	VPS13C	NFIB	AKT1				EIF4ENIF1				FIP1L1				POLM	LBX1			SLU7
	WDR26	NFIC	PSMD1				PPP1CC				U2AF2				CNBP	PRKRA			SMARCA2
	XPC	NFIX	PRKACA				STK11				MKNK1				EYA4	CTNNB1			SMPX
	YRDC	NFX1	PRKACB				CFL2				MKNK2				SGTA	TRIP12			SMTNL1
	YWHAB	NIPBL	MEF2A				CFL1				TNNI2				PTPN11	PRPF31			SMYD1
	YWHAE	NKTR	CHID1				MACROD1				MAPK1				MAPK14	MPHOSPH8			SNRNP70
	YWHAG	NME1	MEF2C				NEK1				RBBP6				PTPN14	TJP3			SNW1
	YWHAZ	NMNAT1	SAP30BP				CLCC1				RALY				OXR1	ZNF354B			SOD1
		NOC2L	PRKAB2				KMT5A				MTA2				MAPK12	KDM1A			SOX6
		NONO	PRKAB1				MAF1				HNRNPA1				PML	HDLBP			SPEN
		NOS1	EML3				KPNA3				PDLIM4				MTOR	CWC25			SRPK3
		NOSTRIN	CLNS1A				KPNA1				USP24				NAP1L4	ARHGAP35			SRRT
		NPAS2	RFX5				HMGN1				RBM39				CCS	ARHGDIA			SRSF11
		NPEPPS	PADI2				USP8				HNRNPA3				DES	CWC22			SRSF2
		NPM1	ATF7				MAP2K4				TAF12				RPS6KB1	SACS			SSB
		NR3C1	OPTN				MAP2K2				BNIP3				APC	CMTR1			SSH3
		NSFL1C	RABL6				RALGAPA1				SGTA				RPS6KB2	PDIA3			STAT5B
		NSUN2	SF1				USP4				PTPN11				PDCD4	RALBP1			STIP1
		NUCB1	SET				UBE2E3				PTPN12				TAF7	TSC1			STK24
		NUCKS1	FLII				USP2				MAPK14				ACIN1	WRNIP1			STK3
		NUMA1	MEPCE				RPS6				MTOR				ERCC5	DPM1			STUB1
		NUP98	AGAP2				DYRK1B				MAPK12				STUB1	ADRB2			STYX
		OGFR	AGAP1				PRPF4B				NAP1L4				BUD13	LPP			SUMO1
		OPTN	PIP5K1A				THOC2				SOD1				SLIRP	ZFP36L2			SYNE1
		OTUD4	LTA4H				TEX2				CCS				LPIN1	UBC			SYNE2
		OTUD7B	ZBTB7A				THOC5				SNRK				PFKM	DMAP1			TAF7
		OXR1	HEXIM2				LEMD2				MYO1C					SUDS3			TALDO1
		PADI2	JUN				ATXN2L				DES					CPSF4			TCF12
		PAK2	HACE1				CLIP1				APC					HSPA8			TEAD1
		PALLD	JUP				ILF3				RPS6KB2					CPSF7			TECR
		PANK2	LARP7				RBMXL1				PDCD4					HSPA5			TERF2IP
		PANK4	PBX2				OBSCN				ACIN1					ASPSCR1			TESK1
		PARN	FLI1				FRMD8				STUB1					HELZ			TESK2
		PARVA	EIF1				MAPKAPK2				LPIN1					HSPA2			TEX264
		PBXIP1	CS				SRSF2				PFKM					EIF2S1			TH
		PCBP1	C19ORF47				PKP4				RBMX					DLG1			THOC1
		PCBP2	FERMT2				SRSF4				EIF3A					SKIV2L			THOC5
		PCNP	RPLP0				TNIK									BRWD1			TJP2
		PCYT1A	PRKAG2				SNRNP200									KDM5A			TLE3
		PDCD4	PTH1R				SRSF6									HSPB6			TP53BP1
		PDE4A	PRKAG3				FKBP3									HSPB8			TPPP
		PDE4B	MYPN				SRSF7									HSPB7			TPR
		PDE4C	TRIOBP				SQSTM1									HSPB2			TRA2A
		PDE4D	HOXC10				PVALB									SIX1			TRA2B
		PDHA1	MECP2				GLYR1									HSPB1			TRIM55
		PDHA2	IKBKB				SRSF9									HSPB3			TRIM7
		PDPK1	NIPBL				INO80C									YBX1			TRIOBP
		PDS5A	JPH2				ANKRD17									YBX3			TSC22D3
		PDS5B	APPL1				KMT2D									IRF2BPL			TXN
		PEBP1	NELFE				KHDRBS1									FLCN			TXNL1
		PERM1	UPF1				STK39									PPP2R5E			UBA1
		PFDN4	DUSP3				UBR4									PDE4B			UBC
		PFKM	NSUN2				ITPR3									SPEG			UBE2J1
		PFN1	PGAM2				PHB									PDE4A			UBE4B
		PGAM2	EPS15L1				BAG6									NOS1			UFL1
		PHB2	BIVM-ERCC5				STIP1									RBM5			USP11
		PHC3	SIRT1				ATXN1									RBM6			USP8
		PHF2	SIRT2				BAG3									USP47			USP9X
		PHF6	PSMA5				G3BP1									KLF13			VCPIP1
		PIAS1	PSMA6				TPR									PDE4D			VDAC1
		PIP5K1A	PSMA3				EIF4EBP1									PDE4C			VDAC2
		PKM	PSMA2				MAP3K20									PPP2R5A			VPS4A
		PKN2	CRYAB				SMYD2									RPS3A			WASL
		PKP2	DLD				SMYD1									PPP2R5D			WDR26
		PKP4	SMTNL1				MBP									PPP2R5C			WDR37
		PLCB3	KANK1				TPPP									ARID1A			WDR62
		PML	FH				MAP2K6									SAFB			WRNIP1
		POGZ	GSTP1				NEK9									SUPV3L1			WTAP
		POLM	SYNPO2				OSBPL6									UBTFL1			WWP1
		PPIG	SRRT				API5									PALLD			XRCC1
		PPM1A	HTT				CEP350									THRAP3			XRN2
		PPP1R16B	DLST				ZC3HC1									AKT1S1			YTHDC2
		PPP1R7	PSMA7				CDK9									MYH9			YWHAE
		PPP2R5A	EGFR				MLXIPL									TERF2IP			ZC3H12B
		PPP2R5D	PSMB6				NSFL1C									USP40			ZC3H12C
		PPP6R3	PSMB4				CDK7									PFDN4			ZC3HAV1
		PRDX1	PSMB5				SON									FAN1			ZNF316
		PREP	PSMB1				RGCC									USP14			ZNF326
		PRKAA1	LEO1				BCL6									CAMK2D			ZNF330
		PRKAA2	FLNA				NACA									USP15			ZNF462
		PRKAB2	FLNB				NF1									USP16			ZNF830
		PRKACA	DMD				EIF4G1									USP10			ZBTB7A
		PRKACB	MEF2D				HSP90AB1									USP11			YY1
		PRKAG2	SRSF10				PPP1R13B									PERM1			ZCCHC8
		PRKAG3	SRSF11				ZC3H4									NR2C2			ZNF768
		PRKCE	NKTR				FHL1									TOB1			YWHAZ
		PRKRA	CENPV				DYSF									IWS1			ZNF638
		PRPF3	USP9X				FHL3									STRN3			ITSN1
		PRPF4B	MDH2				ARRB1									TFPT			FAM122A
		PSMA3	UTP3				PTPN23									RNF113A			ZFP36
		PSMB4	MBD1				BICD2									UGP2			CFL2
		PSMB5	MCRS1				SYNE1									NRIP2			CLCC1
		PSMB6	SAMD4B				SUMO1									ERBB2			TMEM38A
		PSMD1	HNRNPUL2-BSCL2				PPP6R1									MAPK1			MEF2C
		PSMD10	GATAD2B				SNRNP70									MAPK3			TEX2
		PSMD11	GATAD2A				PPP6R2									SPEN			LEMD2
		PTBP1	FABP3				PPP6R3									USP24			OBSCN
		PTGES3	MYBBP1A				LBR									WTAP			RBMXL1
		PTH1R	SERBP1				NCK1									NOS3			RRAGC
		PTPN11	PKN2				BCAS3									POLM			RRAGD
		PTPN14	PKN1				HSP90AA1									SGTA			MATR3
		PURB	MYLK2				DST									LIMK1			YTHDC1
		R3HDM2	PDCD5				ANG4									DTNBP1			AGAP1
		RABL6	ZBTB20				ATRX									PDE4DIP			FOXO4
		RALBP1	CASC3				ARNT									DEK			ZFP36L1
		RALY	YY1				TFIP11									NAP1L4			BAG3
		RANBP10	EIF4ENIF1				RAD23A									WEE1			UBR5
		RANBP9	STK11				ACTR8									DES			CMYA5
		RBBP6	SESN1				PATL1									LPIN1			EIF4EBP1
		RBM14	NFATC2IP				METTL22									RBMX			SYMPK
		RBM15	KPNA4				PKM												ZC3H13
		RBM20	KPNA3				SYNPO2L												ZC3H14
		RBM39	PITX3				NUMB												CPSF7
		RBM6	BNIP3L				SMCR8												NUP155
		RBM8A	S100A1				TOP1												MICAL3
		RCAN3	ZBTB38				GAPDH												KLHL22
		RCC1	PRPF4B				PRKAA1												LARP7
		RCHY1	PIAS1				HDAC2												JMY
		RERE	MSH6				PRKAA2												MKRN2
		RGCC	MAPKAPK2				LUZP1												HNRNPD
		RGS3	SRSF2				SMPX												HNRNPC
		RMDN3	PKP2				NUFIP2												CPEB3
		RNF11	SRSF4				HDAC1												EIF4G1
		RNF34	PKP4				SRF												PHF2
		RNPS1	S100A9				EI24												DDX3X
		ROCK2	KHDRBS1				VPS4B												NUMA1
		RPL13	FOXO3				SRSF1												FAF1
		RPL23A	FOXO1				VPS4A												HP1BP3
		RPLP0	NPAS2				PBXIP1												MECP2
		RPS3	SLC9A3R2				HDAC6												CSRP3
		RPS6	BCL2L13				TTN												CHAMP1
		RPS6KA4	ATXN1				HDAC7												APPL1
		RPS6KB1	STK38				DNAJB2												PCYT1A
		RPS6KB2	G3BP1				FIP1L1												TPI1
		RRAGC	EIF4EBP1				POLR2A												ACTL6A
		RRAGD	SMYD1				U2AF2												PPP2R5C
		RRN3	MBP				TRIM47												PPHLN1
		S100A1	MDN1				TNNI2												DNAJC2
		SAFB	SAC3D1				HNRNPA1												TBC1D1
		SART1	ZKSCAN1				SH2B1												ALS2
		SCAF1	NEK9				MLXIP												RBM20
		SENP7	GOT1				NOP56												YAP1
		SERBP1	API5				NOP58												USP15
		SERF2	NEK7				HNRNPA3												AHNAK
		SESN1	MCC				GPKOW												GPS1
		SETD2	EEF2				TXNRD3												TTN
		SF1	UCKL1				AMFR												STRN3
		SF3A1	ZC3HC1				RPL23A												MTA1
		SF3B1	STK24				PTPN14												LMNA
		SGTA	NACA				PML												MVB12A
		SH2B1	HSP90AB1				CUL4A												TNNI2
		SH3RF2	NUMA1				SNRK												MTA2
		SIK2	FLT3				VAPA												FILIP1L
		SIPA1	FHL1				APC												PAK2
		SIRT2	FHL3				EIF3G												MEF2D
		SKIV2L	ARRB1				PDCD4												CNBP
		SLC25A31	ARRB2				STUB1												SGTA
		SLC7A6OS	ALAD				PFKM												WWP2
		SLC9A3R2	FUNDC2				PANK4												GATAD2B
		SLIRP	SUMO1				JPT1												TBX15
		SLTM	PPP6R1				CCNK												SH3RF2
		SLU7	PPP6R2				PITPNA												FABP3
		SMARCA2	PPP6R3				PWP1												NFIA
		SMPX	CTNNBL1				AQP1												VAPA
		SMTNL1	NCK1				RPS6KA4												NFIB
		SMYD1	HSP90AA1				RPS6KA3												TCEA3
		SNRK	DST				PNN												PDCD4
		SNRNP70	ATRX				TRIM28												VIM
		SNW1	RAD23A				CDC26												RBMX
		SOD1	SYNPO2L				SAP130												PFKM
		SORBS1	NEMF				DPF2												GM6793
		SORBS3	ZNF638				TRIM24												ZBTB20
		SOX6	BMP2K				FAM53C												TTF2
		SPEG	BIRC6				DAG1												DCAF6
		SPEN	SLC25A11				FAM53B												PNN
		SPTBN1	GAPDH				RCC1												RPS6KA3
		SRPK3	TRIM55				UBAP2L												EIF4ENIF1
		SRRM1	PRKAA1				SOX6												CHCHD2
		SRRM2	PRKAA2				CCNL1												PSMD2
		SRRT	ROCK2				SYNPO												OSBP
		SRSF11	SRF				MYOZ1												DPF2
		SRSF2	ZBTB49				AGFG1												CAPN3
		SSB	PRCC				TMPO												AKT1
		SSH3	FOXK1				SKP1												NEK3
		STAT5B	PBXIP1				SRRM2												MYOZ1
		STIP1	RCHY1				SMARCC1												CMTR1
		STK24	IFI16				SMARCC2												TMPO
		STK3	U2AF2				ACTN1												SRRM2
		STRN3	KATNA1				METTL3												SMARCC1
		STUB1	ATXN1L				MTUS1												PRKCD
		STYX	TRIM47				ANK1												RPS6
		SUMO1	SH3BP4				SRRM1												PRKCA
		SVIL	FSD2				PLPP7												THOC2
		SYMPK	HNRNPA1				CCNY												KLHL41
		SYNE1	SH2B1				RRAGC												SRRM1
		SYNE2	HNRNPA3				XRN2												ILF3
		SYNPO	SSB				CSNK2B												BIN1
		SYNPO2	FOXJ3				RRAGD												PRPF3
		SYNPO2L	TXNL1				CCDC86												PRKCQ
		TAF7	CDC5L				CD2BP2												SIK2
		TALDO1	RPL23A				ALPK3												PPIG
		TBC1D1	TBX2				TTLL12												SQSTM1
		TCEA3	SNRK				SIK2												URI1
		TCF12	EIF3K				CASZ1												EPB41
		TEAD1	EIF3G				ANP32A												MYCBP2
		TECR	PDCD4				EPB41												UBR4
		TERF2IP	SLC25A31				CSTF3												PDS5B
		TESK1	CCNK				STXBP1												HTATSF1
		TESK2	PPAN				MYCBP2												NDRG1
		TEX264	PREP				CTR9												TOR1AIP1
		TFEB	CCAR2				DCUN1D2												FXR1
		TH	NUBP1				HTATSF1												ATXN1
		THOC1	LGALS1				UBE2J1												FXR2
		THOC5	TRIM28				FXR1												ZC3H18
		THRAP3	FAM53C				STRIP1												SFN
		TJP1	RCC1				FXR2												HIVEP2
		TJP2	FAM53B				PCBP1												SPTBN1
		TLE3	CCNL2				PCBP2												MAP2K6
		TMPO	CCNL1				CMYA5												TOE1
		TNIK	TMPO				SYMPK												CREBBP
		TNKS1BP1	SMARCC1				HIVEP2												OSBPL6
		TNNI2	ACTN1				RBM10												GOT1
		TOP2B	CIRBP				SPTBN1												IRF2BP2
		TOR1AIP1	TALDO1				SRPK3												NFATC1
		TP53BP1	CSNK1D				WWTR1												EEF2
		TPI1	ACTN4				ZRANB2												DLG1
		TPPP	CSNK1E				INTS1												HNRNPK
		TPR	ANK1				IQSEC1												RGCC
		TRA2A	CCNY				SMARCA5												BCL6
		TRA2B	CD2BP2				MICAL3												NACA
		TRAPPC12	CCDC86				XRCC1												RANBP10
		TRIM28	ALPK3				PARVA												CC2D1A
		TRIM55	EPB41				WAPL												CPEB4
		TRIM7	MYCBP2				AIMP2												TOP2B
		TRIOBP	UBE2J1				SNW1												RBM25
		TSC2	PCBP1				RANBP10												UBXN1
		TSC22D3	MIER1				CC2D1A												HSPB7
		TSC22D4	PCBP2				SUGP2												TDRP
		TXN	SYMPK				CC2D1B												ARRB1
		TXNL1	HIVEP2				TOP2B												YBX1
		UBA1	RBM10				UBXN1												USP39
		UBAP2L	N4BP1				PPP1R11												AFF4
		UBC	DECR1				CETN2												IRF2BPL
		UBE2J1	STAT5B				CCDC124												CASP12
		UBE2O	XRCC6				OTUD7B												SUFU
		UBE4B	MICAL3				WASL												PRX
		UBR5	XRCC1				VLDLR												ANKRD2
		UFL1	SMARCA2				LIMD1												CIC
		UGP2	PTK2				LIMD2												NEFH
		URI1	ZBTB9				PTMS												UBXN6
		USP11	SNW1				COIL												SUN2
		USP24	RANBP10				AKAP13												USP47
		USP8	RCOR1				HINT1												DFFA
		USP9X	CCDC124				SUFU												DST
		VCPIP1	TECR				PRX												ATRX
		VDAC1	OTUD7B				CHAMP1												GNL1
		VDAC2	WASL				ANKRD2												MLF1
		VPS4A	LARP1B				UBXN6												PKM
		WASL	PTMS				APOBEC2												SLTM
		WDR26	BABAM1				PCYT1A												THRAP3
		WDR37	AKAP13				TSC22D1												PALLD
		WDR62	CHAMP1				NCOA5												NFX1
		WRNIP1	LMCD1				STRADB												MYH9
		WTAP	NCOA1				ZFR												ALDOA
		WWP1	ZHX3				NME2												GAPDH
		WWP2	PCYT1A				TFEB												SLC25A4
		XRCC1	ACAD9				IGFN1												USP16
		XRN2	ZFR				MLF1												NUFIP2
		YAP1	SLTM				NME1												RNMT
		YBX1	SDE2				SLTM												PERM1
		YBX3	NCOA7				NFX1												VPS4B
		YTHDC1	SLU7				HNRNPH1												DDX21
		YTHDC2	YAP1				SDE2												ADD1
		YWHAE	PRICKLE1				MAPT												BCLAF1
		YWHAZ	PCNP				YAP1												HECTD1
		YY1	ARVCF				FYTTD1												UGP2
		ZBTB7A	HSF1				PRKN												POLR2A
		ZC3H12B	FILIP1L				TXLNG												ASB10
		ZC3H12C	PAK2				NOL9												U2AF2
		ZC3H13	DYNC1I1				PRICKLE1												DMD
		ZC3H14	TSNAX				PCNP												HNRNPA1
		ZC3HAV1	NPM1				PURB												ABCF1
		ZC3HC1	HUWE1				PURA												ATF7IP
		ZCCHC8	SH3RF2				PGRMC2												MLXIP
		ZFP36	HNRNPA2B1				TCEAL5												RBM39
		ZFP36L1	TCEA1				CUX1												SVIL
		ZNF316	HDGF				LMNA												NOP58
		ZNF326	OTUD4				CTNNA2												NPM1
		ZNF330	CRTC2				FILIP1L												RANBP3
		ZNF462	CRTC3				PAK2												GPKOW
		ZNF638	UBXN2B				PURG												TXNRD3
		ZNF768	CRTC1				RANBP2												PLEKHA1
		ZNF830	FHOD1				SVIL												PNPLA7
		ZYX	INPPL1				NPM1												HUWE1
			PEBP1				RANBP3												RPL23A
			ACTG1				PEX19												ATP2B1
			KLHL31				PLEKHA1												SORBS3
			CAPN3				NFYA												NAP1L4
			UBE4B				CAVIN1												NEDD4
			CYBA				SORT1												ACIN1
			DKC1				PLEKHA2												BUD13
			GEMIN5				PTGES3												TACC2
			PPIG				HUWE1												LPIN1
			RAF1				TMUB1												ASB3
			PSMD10				SORBS1												PANK4
			PSMD11				SORBS3												MYLK2
			RBM8A				TJP1												PANK2
			YTHDC1				SH3RF2												IRS1
			PDS5B				PRKRA												CRTC1
			NDRG2				DLC1												CTNND1
			PDS5A				HNRNPA2B1												NR3C1
			ACACB				TCEA3												TRIM28
			NDRG1				CTNNB1												AKT2
			TOR1AIP1				TCEA1												FAM53C
			NCKIPSD				TRIP12												TRAPPC12
			VCPIP1				HDGF												UBAP2L
			CYC1				TACC2												SYNPO
			MORC2				TARDBP												KPNA3
			BCL9L				TJP2												AGFG1
			ISOC2				CRTC2												MEF2A
			PDHA1				DBR1												TLE4
			DENND4A				CRTC3												PRKAB2
			CAV2				CRTC1												DYRK1A
			PCIF1				FHOD1												TSC2
			HMGA1				HDLBP												CSNK1D
			KLHL22				NUCKS1												CCNY
			SUPT5H				TTF2												MAPKAPK2
			SSH3				SRP14												ALPK3
			UBE2O				NR3C1												TNIK
			CYCS				ARHGAP35												OPTN
			UBA1				CHCHD2												MAPKAP1
			FGF13				ARHGDIA												ADRB2
			DDX3Y				CWC22												NDRG2
			RERE				CAPN3												MTDH
			RBM27				EP300												RBM12
			YWHAE				SNIP1												IRF2BP1
			GSK3B				TMEM38A												PARVA
			GSK3A				CMTR1												PHC3
			DYRK2				CAST												PRRC2A
			RBM26				PDGFRA												ZC3HC1
			DDX3X				RALBP1												MLXIPL
			YWHAB				TSC2												UBE2O
			DDX42				TSC1												CDK16
			PSIP1				LIG3												RERE
			CHD4				GEM												CDKN1B
			DDX41				HNRNPUL1												HSPB6
			TNFAIP1				HNRNPUL2												HSPB8
			CHD2				DKC1												MAST1
			AFF1				PRPF3												HSPB1
			UFL1				EEF1A2												CHD4
			MYO18B				CMPK1												YBX3
			MYO18A				MATR3												MYPN
			LRRFIP1				UBE2V1												AKAP13
			RBM14				PPIG												JPH2
			NAA30				RAF1												RB1CC1
			RBM15				D1PAS1												TMSB4X
			NCBP2				HDGFL2												TNKS1BP1
			PDPK1				VCP												PDE4A
			DDX51				YTHDC1												SPEG
			YWHAZ				PDS5B												NOS1
			EPN1				NDRG2												TSC22D4
			ETV6				NDRG1												HSP90AA1
			EEF1G				TOR1AIP1												PDE4D
			TBC1D1				VCPIP1												PGAM2
			ALS2				GRK2												TFEB
			EEF1D				DNAJC21												NME2
			RBM20				ZC3H18												MSL3
			FBP2				SUDS3												PPP2R5A
			OTUB1				ZC3H13												PPP2R5D
			PARG				ZC3H14												NME1
			RRN3				MARK2												SYNPO2L
			SFSWAP				BCL9L												AKT1S1
			PNKP				EEFSEC												MAPT
			MVP				SPECC1												CRYAB
			ADD1				IVNS1ABP												PRKAA1
			ATAD2B				HSPA8												NFIX
			CLN3				HSPA5												PRKAA2
			PDLIM2				NUP155												LUZP1
			TRA2B				CAV2												STAU2
			MKNK2				HSPA4												SYNPO2
			TRA2A				PCIF1												AKAP6
			RALY				HMGA1												MAPK1
			PDLIM4				ASPSCR1												FLNA
			ATF7IP				HELZ												PDLIM4
			RBM39				SSH3												USP24
			NAA10				CLK3												HNRNPA3
			TAF12				DLG1												AGL
			EYA4				JMY												PTPN12
			SSRP1				MKRN2												SORBS1
			MAPK14				UBE2O												MAPK14
			CDK11B				CYCS												MTOR
			MAPK12				TAB2												HIPK3
			SOD1				UBA1												MAPK12
			CCS				CLASRP												TJP1
			ACIN1				TAB1												CCS
			TAF7				FGF13												SNRK
			BUD13				RERE												DES
			SLIRP				YWHAE												SERBP1
			TAF3				GSK3B												ABI1
			R3HDM2				GSK3A												RPS6KB2
			RB1				RBM25												ZYX
			HNRNPU				RBM26												CTNNB1
			DCAF8				HSPB6												PKN2
			ENO1				CHD8
			SMC3				HSPB8
			PHB2				HSPB7
			GPATCH8				HSPB1
			DCAF6				PSIP1
			GJA1				TNFAIP3
			MED1				YBX2
			MAP1S				YBX1
			PRKCE				HSPB3
			PRKCD				USP39
			PRKCA				YBX3
			AARSD1				AFF4
			HCFC1				PITPNC1
			WDR77				LMNB2
			BIN1				IRF2BPL
			RPL27				FLCN
			NUP98				SFR1
			PRR12				RB1CC1
			PRKDC				PDE4A
			XPC				SPEG
			WDR62				TMEM109
			SAMSN1				POLL
			MTDH				LRRFIP1
			LDHA				NOS1
			WDR70				RBM17
			PRDX1				USP47
			S100A13				SUN2
			RREB1				RBM14
			SERF2				RBM15
			NHEJ1				PDPK1
			CDK17				AKTIP
			CDK18				PDE4D
			IRF2BP1				USP45
			NFATC2				PPP2R5B
			IRF2BP2				PPP2R5A
			RMDN3				DDX51
			BRAF				ARID1A
			NFATC1				SAFB
			PA2G4				EPN1
			NR1D1				DNM2
			PHC3				TBC1D1
			GPN1				EEF1D
			HNRNPL				THRAP3
			EHD2				PALLD
			HNRNPM				AKT1S1
			HNRNPK				LUC7L3
			CDK12				MYH9
			HNRNPC				RBM20
			CPEB3				FBP2
			CDK13				USP15
			CDK14				CAMK2D
			CPEB2				USP16
			CDK16				POLDIP3
			OGFR				USP10
			PHF2				BRAT1
			CDKN1B				PERM1
			SETD7				WIZ
			SMG7				DDX21
			PHF6				ADD1
			PHF8				IWS1
			CSRP3				STRN3
			TRIM7				CAND2
			AIFM1				TFPT
			CSRP1				MTA1
			ANXA7				MCRIP2
			TNKS1BP1				ASB10
			RIOK2				TRA2B
			RRP12				FAM120A
			CIC				TRA2A
			TEAD3				MAPK1
			BRD3				RALY
			WDR37				PDLIM4
			TPI1				ABCF1
			ANXA2				MAPK3
			TCF12				ATF7IP
			GNL1				USP24
			NCOR2				RBM39
			GCFC2				IFI204
			PLCB3				TAF12
			NCOR1				NOS3
			SF3B2				BNIP3
			WDR26				SGTA
			NFIX				EYA4
			ZNF592				PDE4DIP
			AHNAK				MAPK14
			GPS1				MAPK12
			SCAF8				U2SURP
			BCLAF1				SOD1
			PPP1R7				NAP1L4
			RPS3				TBX15
			ANKRD54				DES
			RPS2				TNIP1
			CKB				ACIN1
			SF3B1				BUD13
			RPL17				ERCC5
			BRD4				VIM
			SF3A1				SLIRP
			BRF1				LPIN1
			CSNK1A1				R3HDM2
			AGL
			WWP1
			TUBB4B
			SCAF1
			DHRS2
			SCAF4
			WDR11
			NFIA
			NMNAT1
			NFIB
			NFIC
			ABI1
			ZYX
			NUCB1
			ZNF579
			HSPA1B
			ZNF330
			IRS1
			CTNND1
			PARK7
			RPL10A
			EDC4
			NPEPPS
			CFL1
			MACROD1
			ZNF567
			MAF1
			HMGN3
			GTF2I
			HMGN1
			MAP2K4
			USP8
			TLE3
			CSNK1G3
			USP7
			MAP2K2
			RALGAPA1
			RPS6
			DYRK1A
			CHD1L
			GTF2F1
			PGD
			DGKZ
			HIC1
			ARMCX3
			PYGO2
			CLIP1
			NCL
			GAPDHS
			PHIP
			ERG
			TNIK
			ADNP
			FKBP3
			MAD1L1
			FKBP5
			ANKRD17
			BAG6
			STIP1
			MUSTN1
			BAG3
			UBR5
			TPR
			ABL1
			MAP3K20
			SAFB2
			TPPP
			EIF2B5
			CHTOP
			CEP350
			COPRS
			MOB1B
			CNOT4
			NSFL1C
			SLC7A6OS
			COPS5
			SCCPDH
			NBEA
			BCL6
			CNOT2
			RCAN3
			EIF4G1
			DIDO1
			RNF11
			PLEKHF1
			PTPN23
			SYNE2
			SYNE1
			PAGR1
			SART1
			SNRNP70
			ZNF768
			LBR
			GPX1
			ELAC2
			DNMT3A
			DNAJC2
			METTL22
			PKM
			MCM2
			HDAC4
			HDAC2
			RNF34
			HDAC3
			NUFIP2
			SMPX
			LUZP1
			HDAC1
			VPS4A
			GLRX
			HDAC7
			DNAJB2
			HIRIP3
			POLR2A
			DNAJB6
			TNNI2
			RBBP6
			STOX1
			RNF20
			RNF25
			AMFR
			AHNAK2
			ADRM1
			PTPN11
			PTPN12
			PTPN14
			MTOR
			PML
			CUL4A
			APC
			IMPDH2
			CEBPZ
			PFKM
			PPIL4
			PANK4
			PANK2
			PWP1
			AQP1
			RPS6KA4
			FTH1
			HABP4
			DPF2
			ARL6IP4
			KAT7
			UBAP2L
			SOX6
			SYNPO
			MYOZ1
			SKP1
			SRRM2
			METTL3
			MTUS1
			SRRM1
			RRAGC
			VDAC3
			VDAC2
			VDAC1
			TTLL12
			SIK2
			ZFPM2
			CASZ1
			TEX264
			TXN
			HTATSF1
			HNRNPLL
			FXR1
			STRIP1
			FXR2
			CMYA5
			TP53BP2
			TP53BP1
			ARGLU1
			SPTBN1
			SRPK3
			PDE2A
			PARVA
			MEMO1
			SRPK1
			RPS25
			STAG1
			FUBP1
			RNPS1
			DCP1A
			BAP1
			CC2D1A
			CC2D1B
			TOP2B
			AHCTF1
			UBXN1
			RSF1
			LIMD1
			COIL
			HINT1
			C1QBP
			ANKRD2
			UBXN6
			PRMT1
			STRADB
			TUBB
			TSC22D3
			TFEB
			IGFN1
			MLF1
			NME1
			MLF2
			NFX1
			HNRNPH1
			NME8
			WAC
			MAPT
			ALDOA
			SP100
			AKAP8
			NT5C
			PPP2CA
			PURB
			PURA
			TCEAL3
			LMNA
			GPBP1L1
			DCPS
			SVIL
			PTGES2
			PTGES3
			SORBS2
			SORBS1
			LBX1
			SORBS3
			TJP1
			PRKRA
			CTNNB1
			TRIP12
			PRPF31
			MPHOSPH8
			SIPA1
			TJP3
			ZNF354B
			TJP2
			KDM1A
			HDLBP
			NUCKS1
			CWC25
			ARHGAP35
			CHCHD3
			ARHGDIA
			CWC22
			POGZ
			SACS
			TRAPPC12
			CMTR1
			PDIA3
			MLIP
			RALBP1
			TSC2
			TSC1
			WRNIP1
			LIG3
			LMO7
			DPM1
			PRPF3
			MATR3
			ZCCHC8
			ADRB2
			LPP
			ZFP36L2
			STK3
			ZFP36L1
			UBC
			DMAP1
			SUDS3
			ZC3H13
			MYH10
			CPSF4
			HSPA8
			CPSF7
			HSPA5
			CBX3
			HSPA4
			NONO
			CBX1
			ASPSCR1
			HELZ
			HSPA2
			EIF2S1
			DLG1
			SKIV2L
			BRWD1
			KDM5A
			HSPB6
			HSPB8
			HSPB7
			HSPB2
			SIX1
			HSPB1
			HSPB3
			YBX1
			YBX3
			IRF2BPL
			FLCN
			PPP2R5E
			PDE4B
			SPEG
			PDE4A
			NOS1
			RBM5
			RBM6
			USP47
			KLF13
			PDE4D
			PDE4C
			PPP2R5A
			RPS3A
			PPP2R5D
			PPP2R5C
			ARID1A
			SAFB
			SUPV3L1
			UBTFL1
			PALLD
			THRAP3
			AKT1S1
			MYH9
			TERF2IP
			USP40
			PFDN4
			FAN1
			USP14
			CAMK2D
			USP15
			USP16
			USP10
			USP11
			PERM1
			NR2C2
			TOB1
			IWS1
			STRN3
			TFPT
			RNF113A
			UGP2
			NRIP2
			ERBB2
			MAPK1
			MAPK3
			SPEN
			USP24
			WTAP
			NOS3
			POLM
			SGTA
			LIMK1
			DTNBP1
			PDE4DIP
			DEK
			NAP1L4
			WEE1
			DES
			LPIN1
			RBMX
